# Supplementary material for: Small mosquitoes: large implications—effects of larval crowding and starvation on locomotor activity, adult biting frequency, and insecticide resistance in two strains of Aedes aegypti
Source: Parasit Vectors. 2025 Jul 1;18:244. doi: 10.1186/s13071-025-06886-w (PMC12210565; doi:10.1186/s13071-025-06886-w)
Supplement: Supplementary file 1 — Supplementary Material 1: S1: Raw data from this study. This Excel spreadsheet contains the raw data and results of the statistical test that we performed for the individual figures [file 13071_2025_6886_MOESM1_ESM.xlsx]

## Sheet: Fig1_ Wing length & Body weight
	Short Discription	The raw data file for Figure 1 shows the mean wing length and body weight for both standard-size large feamle mosquitoes and experimental group small female mosquitoes. A total of four replicates were done, where N=50 female mosquitoes per group.
	50 Small Female Mosquitos							50 Large Female Mosquitos
	# Mosquitos	Wing Length (mm)	Mass (Wet) in mg	Mass (Dry) in mg	Mass (Wet) in mg	Mass (Dry) in mg		# Mosquitos	Wing Length (mm)	Mass (Wet) in mg	Mass (Dry) in mg	Mass (Wet) in mg	Mass (Dry) in mg
	1	3.3	0.0017	0.0003	1.7	0.3		1	3.5	0.0023	0.0008	2.3	0.8
	2	2.4	0.0007	0.0006	0.7	0.6		2	3.5	0.0022	0.0014	2.2	1.4
	3	2.1	0.0001	0.0004	0.1	0.4		3	3.4	0.0026	0.0014	2.6	1.4
	4	2.8	0.0014	0.0008	1.4	0.8		4	3.5	0.0022	0.0012	2.2	1.2
	5	2.6	0.0018	0.0004	1.8	0.4		5	3.2	0.0025	0.0014	2.5	1.4
	6	2.4	0.0012	0.0005	1.2	0.5		6	2.8	0.0024	0.0009	2.4	0.9
	7	2.8	0.0015	0.0003	1.5	0.3		7	3.6	0.0022	0.0012	2.2	1.2
	8	2.5	0.0002	0.0001	0.2	0.1		8	3.5	0.0026	0.0011	2.6	1.1
	9	2.5	0.0013	0.0002	1.3	0.2		9	3.3	0.0029	0.001	2.9	1
	10	2.5	0.0011	0.0002	1.1	0.2		10	3.3	0.0034	0.0012	3.4	1.2
	11	2.7	0.0011	0.0002	1.1	0.2		11	3.4	0.0027	0.0011	2.7	1.1
	12	2.7	0.0007	0.0004	0.7	0.4		12	3.5	0.0027	0.0011	2.7	1.1
	13	2.7	0.0002	0.0003	0.2	0.3		13	3.5	0.0026	0.001	2.6	1
	14	2.8	0.0011	0.0001	1.1	0.1		14	3.5	0.003	0.0011	3	1.1
	15	2.5	0.0017	0.0003	1.7	0.3		15	3.2	0.0024	0.0011	2.4	1.1
	16	2.7	0.0002	0.0001	0.2	0.1		16	3.5	0.0031	0.0009	3.1	0.9
	17	2.8	0.0001	0.0001	0.1	0.1		17	3.6	0.0023	0.0009	2.3	0.9
	18	3.1	0.0014	0.0006	1.4	0.6		18	3.2	0.0021	0.001	2.1	1
	19	3	0.0012	0.0001	1.2	0.1		19	3.1	0.0025	0.0012	2.5	1.2
	20	2.8	0.0002	0.0001	0.2	0.1		20	3.5	0.0027	0.0016	2.7	1.6
	21	3	0.0001	0.0002	0.1	0.2		21	3.3	0.0025	0.0011	2.5	1.1
	22	2.8	0.0015	0.0001	1.5	0.1		22	3.4	0.0021	0.0009	2.1	0.9
	23	2.7	0.0016	0.0008	1.6	0.8		23	3.5	0.0023	0.001	2.3	1
	24	2.7	0.0016	0.0007	1.6	0.7		24	3.3	0.0021	0.0012	2.1	1.2
	25	2.5	0.0018	0.0008	1.8	0.8		25	3.2	0.0029	0.0012	2.9	1.2
	26	3	0.0017	0.0007	1.7	0.7		26	3.3	0.0026	0.0014	2.6	1.4
	27	3	0.0015	0.0003	1.5	0.3		27	3.4	0.0027	0.0013	2.7	1.3
	28	2.9	0.0024	0.0004	2.4	0.4		28	3.4	0.0025	0.0012	2.5	1.2
	29	2.3	0.0015	0.0006	1.5	0.6		29	3.7	0.0022	0.0013	2.2	1.3
	30	2.8	0.0018	0.0003	1.8	0.3		30	3.1	0.0027	0.0011	2.7	1.1
	31	2.4	0.0012	0.0006	1.2	0.6		31	3.6	0.0035	0.0015	3.5	1.5
	32	2.7	0.0015	0.0007	1.5	0.7		32	3.3	0.0024	0.0013	2.4	1.3
	33	2.7	0.0013	0.0009	1.3	0.9		33	3.5	0.0034	0.0008	3.4	0.8
	34	2.9	0.0017	0.0008	1.7	0.8		34	3.3	0.0029	0.0013	2.9	1.3
	35	2.8	0.0015	0.0006	1.5	0.6		35	3.5	0.0028	0.0015	2.8	1.5
	36	2.5	0.0014	0.0011	1.4	1.1		36	3.2	0.0032	0.0011	3.2	1.1
	37	2.2	0.002	0.00013	2	0.13		37	3.4	0.0031	0.0018	3.1	1.8
	38	3	0.0012	0.0005	1.2	0.5		38	3.5	0.003	0.0016	3	1.6
	39	2.5	0.0027	0.0015	2.7	1.5		39	3.2	0.0022	0.0013	2.2	1.3
	40	2.7	0.0019	0.0005	1.9	0.5		40	3.3	0.0031	0.0014	3.1	1.4
	41	2.9	0.001	0.0003	1	0.3		41	2.8	0.0029	0.0013	2.9	1.3
	42	3.1	0.0014	0.0007	1.4	0.7		42	3.2	0.0036	0.0013	3.6	1.3
	43	2.6	0.0015	0.0008	1.5	0.8		43	3.6	0.0032	0.0013	3.2	1.3
	44	2.5	0.0017	0.0006	1.7	0.6		44	3.5	0.0031	0.0013	3.1	1.3
	45	2	0.0016	0.001	1.6	1		45	3.3	0.0034	0.0012	3.4	1.2
	46	2.8	0.0014	0.001	1.4	1		46	3.5	0.003	0.0016	3	1.6
	47	2.7	0.0013	0.0006	1.3	0.6		47	3.4	0.0031	0.0013	3.1	1.3
	48	2.5	0.0012	0.0006	1.2	0.6		48	3.1	0.0027	0.001	2.7	1
	49	2.7	0.0009	0.0007	0.9	0.7		49	3.4	0.0032	0.0015	3.2	1.5
	50	2.7	0.0013	0.0003	1.3	0.3		50	3.4	0.0026	0.001	2.6	1
	Average	2.686	0.001282	0.0004986	1.282	0.4986		Average	3.364	0.002728	0.001214	2.728	1.214
	STDEV	0.257151	0.000579475	0.000310589	0.579475	0.310589		STDEV	0.186	0.000408102	0.000221323	0.408102	0.221323

## Sheet: Fig2_Locomotor Activity(Female)
	SHORT DISCRIPTION		Twenty-four hour distribution of mosquito flight activity measured by infrared beam breaks under LD cycle conditions at an hour resolution.																								Analysis of the accumulation of flight activity over 24 hours reveals differences in flight activity patterns in large-sized and small-sized Ae. aegypti mosquitoes.
	Hours elapsed (in Hrs)	Large UGAL Females( 4 Biological Repeats)																									Hours elapsed (in Hrs)	CUMULATIVE (Large UGAL Females)								total daily activity has occurred
		R1	R1	R1	R1	sum n=20	sum n=1	R2	R2	R2	R2	sum n=20	sum n=1	R3	R3	R3	R3	sum n=20	sum n=1	R4	R4	R4	R4	sum n=20	sum n=1			R1	% Acc R1	R2	%Acc R2	R3	%Acc R3	R4	%AccR4	0.25
	0	0	0	1	0	1	0.05	0	0	0	0	0	0	0	0	0	0	0	0	0	0	0	0	0	0		0	0.05	0.0185151	0	0	0	0	0	0	0.5
	1	4	56	69	52	181	9.05	38	47	47	40	172	8.6	0	28	5	0	33	1.65	145	161	81	220	607	30.35		1	9.1	3.36975	8.6	6.30267	1.65	0.976043	30.35	14.2455	0.75
	2	94	53	0	50	197	9.85	59	90	40	0	189	9.45	6	0	0	11	17	0.85	9	185	38	13	245	12.25		2	18.95	7.01722	18.05	13.2283	2.5	1.47885	42.6	19.9953	0.95
	3	20	0	22	26	68	3.4	47	31	3	55	136	6.8	45	29	0	8	82	4.1	13	96	0	0	109	5.45		3	22.35	8.27625	24.85	18.2118	6.6	3.90417	48.05	22.5534
	4	50	232	181	92	555	27.75	8	1	132	146	287	14.35	0	112	60	105	277	13.85	114	23	24	217	378	18.9		4	50.1	18.5521	39.2	28.7285	20.45	12.097	66.95	31.4245
	5	10	11	264	11	296	14.8	0	4	0	65	69	3.45	0	35	35	32	102	5.1	0	94	4	3	101	5.05		5	64.9	24.0326	42.65	31.2569	25.55	15.1139	72	33.7949
	6	0	0	21	57	78	3.9	0	0	46	18	64	3.2	0	0	57	0	57	2.85	20	41	58	0	119	5.95		6	68.8	25.4768	45.85	33.6021	28.4	16.7998	77.95	36.5877
	7	224	0	0	14	238	11.9	0	31	2	0	33	1.65	59	0	21	0	80	4	63	91	8	0	162	8.1		7	80.7	29.8834	47.5	34.8113	32.4	19.1659	86.05	40.3896
	8	175	0	198	254	627	31.35	1	438	8	0	447	22.35	12	0	133	103	248	12.4	17	0	71	3	91	4.55		8	112.05	41.4923	69.85	51.1909	44.8	26.501	90.6	42.5252
	9	1	0	204	10	215	10.75	0	0	6	0	6	0.3	128	0	5	0	133	6.65	48	142	1	8	199	9.95		9	122.8	45.4731	70.15	51.4108	51.45	30.4348	100.55	47.1955
	10	9	0	56	6	71	3.55	103	0	84	0	187	9.35	0	0	11	0	11	0.55	1	87	0	212	300	15		10	126.35	46.7876	79.5	58.2631	52	30.7601	115.55	54.2361
	11	0	593	5	0	598	29.9	121	0	14	0	135	6.75	117	288	96	0	501	25.05	9	143	40	0	192	9.6		11	156.25	57.8597	86.25	63.21	77.05	45.5782	125.15	58.7421
	12	268	0	19	37	324	16.2	1	0	0	0	1	0.05	4	0	4	0	8	0.4	258	133	0	45	436	21.8		12	172.45	63.8585	86.3	63.2466	77.45	45.8148	146.95	68.9744
	13	0	5	2	0	7	0.35	0	0	0	0	0	0	0	6	102	275	383	19.15	30	34	0	48	112	5.6		13	172.8	63.9882	86.3	63.2466	96.6	57.1429	152.55	71.6029
	14	8	0	30	129	167	8.35	0	5	88	0	93	4.65	7	0	97	32	136	6.8	0	0	0	0	0	0		14	181.15	67.0802	90.95	66.6545	103.4	61.1653	152.55	71.6029
	15	0	392	0	9	401	20.05	0	0	0	0	0	0	0	0	0	8	8	0.4	42	91	0	0	133	6.65		15	201.2	74.5047	90.95	66.6545	103.8	61.402	159.2	74.7242
	16	177	0	9	10	196	9.8	5	0	11	217	233	11.65	0	0	0	0	0	0	68	0	0	0	68	3.4		16	211	78.1337	102.6	75.1924	103.8	61.402	162.6	76.3201
	17	0	8	0	13	21	1.05	7	6	2	5	20	1	2	131	16	0	149	7.45	5	3	0	0	8	0.4		17	212.05	78.5225	103.6	75.9252	111.25	65.8089	163	76.5079						For cumulative Flight activity calculation
	18	4	0	9	19	32	1.6	0	0	11	1	12	0.6	6	110	51	84	251	12.55	5	2	0	0	7	0.35		18	213.65	79.115	104.2	76.365	123.8	73.2328	163.35	76.6721							large UGAL Females	Small UGAL Females
	19	0	0	11	13	24	1.2	0	0	0	5	5	0.25	136	0	0	45	181	9.05	12	41	4	0	57	2.85		19	214.85	79.5593	104.45	76.5482	132.85	78.5862	166.2	78.0099						R1	270.05	63.8
	20	2	0	0	0	2	0.1	0	0	2	0	2	0.1	0	12	0	0	12	0.6	9	10	0	0	19	0.95		20	214.95	79.5964	104.55	76.6215	133.45	78.9411	167.15	78.4558						R2	136.45	50.05
	21	152	0	129	78	359	17.95	0	0	0	2	2	0.1	38	0	0	0	38	1.9	0	4	0	247	251	12.55		21	232.9	86.2433	104.65	76.6948	135.35	80.0651	179.7	84.3464						R3	169.05	75.05
	22	8	276	15	3	302	15.1	0	374	0	1	375	18.75	0	32	12	0	44	2.2	30	29	1	0	60	3		22	248	91.8348	123.4	90.4361	137.55	81.3665	182.7	85.7545						R4	213.05	82.6
	23	14	66	58	99	237	11.85	0	6	60	10	76	3.8	0	121	192	0	313	15.65	0	26	0	76	102	5.1		23	259.85	96.2229	127.2	93.221	153.2	90.6241	187.8	88.1483
	24	6	38	63	97	204	10.2	47	38	1	99	185	9.25	110	48	21	138	317	15.85	121	80	222	82	505	25.25		24	270.05	100	136.45	100	169.05	100	213.05	100					Analysis of the accumulation of flight activity over 24 hours reveals differences in flight activity patterns in large-sized and small-sized Ae. aegypti mosquitoes.Light dark cycle at which each mosquito group reached 25%, 50%, 75%, and 100% accumulation of total flight activity
	SUM						270.05	SUM					136.45	SUM					169.05	SUM					213.05
	Hours Elapsed (in Hrs)	Small UGAL Females (4 biological repeats)																									Hours elapsed (in Hrs)	CUMULATIVE (small UGAL Females)								total daily activity has occurred				For % Accumulation of Flight Activity
		R1	R1	R1	R1	sum n=15	sum n=1	R2	R2	R2	R2	sum n=15	sum n=1	R3	R3	R3	R3	sum n=15	sum n=1	R4	R4	R4	R4	sum n=15	sum n=1			R1	%Acc R1	R2	%Acc R2	R3	%Acc R3	R4	%Acc R4	0.25					Large UGAL Females				Small UGAL Females
	0	0	0	0	0	0	0	0	0	0	0	0	0	0	0	0	0	0	0	0	0	0	0	0	0		0	0	0	0	0	0	0	0	0	0.5					Time (in hrs)				Time (in hrs)
	1	0	8	15	0	23	1.15	7	37	16	4	64	3.2	0	0	0	0	0	0	2	9	4	3	18	0.9		1	1.15	1.80251	3.2	6.39361	0	0	0.9	1.08959	0.75					0.25	0.5	0.75	0.95		0.25	0.5	0.75	0.95
	2	0	19	0	0	19	0.95	0	0	0	0	0	0	1	0	4	0	5	0.25	0	0	1	0	1	0.05		2	2.1	3.29154	3.2	6.39361	0.25	0.333111	0.95	1.15012	0.95				R1	6	11	16	23	R1	6	14	21	23
	3	0	0	0	32	32	1.6	8	0	0	4	12	0.6	10	0	0	0	10	0.5	0	0	1	2	3	0.15		3	3.7	5.79937	3.8	7.59241	0.75	0.999334	1.1	1.33172					R2	4	8	16	23	R2	7	15	22	24
	4	59	79	70	2	210	10.5	0	0	3	7	10	0.5	0	0	40	0	40	2	2	5	0	9	16	0.8		4	14.2	22.2571	4.3	8.59141	2.75	3.66422	1.9	2.30024					R3	8	13	19	24	R3	10	14	22	23
	5	0	1	0	22	23	1.15	0	0	0	0	0	0	0	2	17	1	20	1	2	9	0	0	11	0.55		5	15.35	24.0596	4.3	8.59141	3.75	4.99667	2.45	2.9661					R4	4	10	16	24	R4	11	12	15	24
	6	0	0	53	0	53	2.65	2	10	120	0	132	6.6	0	1	0	0	1	0.05	3	0	11	2	16	0.8		6	18	28.2132	10.9	21.7782	3.8	5.06329	3.25	3.93462
	7	0	0	6	0	6	0.3	0	2	0	41	43	2.15	0	0	0	0	0	0	2	1	0	0	3	0.15		7	18.3	28.6834	13.05	26.0739	3.8	5.06329	3.4	4.11622
	8	90	1	43	0	134	6.7	0	18	0	45	63	3.15	5	0	0	7	12	0.6	9	0	21	4	34	1.7		8	25	39.185	16.2	32.3676	4.4	5.86276	5.1	6.17433
	9	3	0	12	2	17	0.85	1	4	2	0	7	0.35	84	44	34	27	189	9.45	64	0	4	54	122	6.1		9	25.85	40.5172	16.55	33.0669	13.85	18.4544	11.2	13.5593
	10	0	0	3	0	3	0.15	0	0	0	0	0	0	7	13	71	32	123	6.15	22	18	2	4	46	2.3		10	26	40.7524	16.55	33.0669	20	26.6489	13.5	16.3438
	11	0	0	12	23	35	1.75	0	0	0	0	0	0	14	38	19	4	75	3.75	27	34	190	123	374	18.7		11	27.75	43.4953	16.55	33.0669	23.75	31.6456	32.2	38.9831
	12	0	14	19	15	48	2.4	0	9	15	0	24	1.2	0	25	38	9	72	3.6	32	42	48	94	216	10.8		12	30.15	47.2571	17.75	35.4645	27.35	36.4424	43	52.0581
	13	0	1	7	16	24	1.2	7	10	18	0	35	1.75	30	38	55	0	123	6.15	60	13	68	115	256	12.8		13	31.35	49.1379	19.5	38.961	33.5	44.6369	55.8	67.5545
	14	0	4	68	0	72	3.6	46	0	1	0	47	2.35	29	32	56	75	192	9.6	9	0	50	33	92	4.6		14	34.95	54.7806	21.85	43.6563	43.1	57.4284	60.4	73.1235
	15	2	15	34	0	51	2.55	70	0	0	0	70	3.5	39	37	7	4	87	4.35	5	3	15	19	42	2.1		15	37.5	58.7774	25.35	50.6494	47.45	63.2245	62.5	75.6659
	16	0	28	5	0	33	1.65	0	5	0	0	5	0.25	2	3	26	2	33	1.65	0	0	3	14	17	0.85		16	39.15	61.3636	25.6	51.1489	49.1	65.4231	63.35	76.6949
	17	0	4	1	0	5	0.25	0	7	23	0	30	1.5	0	5	0	0	5	0.25	0	0	20	23	43	2.15		17	39.4	61.7555	27.1	54.1459	49.35	65.7562	65.5	79.2978
	18	0	0	6	1	7	0.35	1	0	0	4	5	0.25	3	0	10	0	13	0.65	5	0	21	0	26	1.3		18	39.75	62.3041	27.35	54.6454	50	66.6223	66.8	80.8717
	19	0	20	26	7	53	2.65	0	0	2	9	11	0.55	0	1	6	0	7	0.35	0	3	0	9	12	0.6		19	42.4	66.4577	27.9	55.7443	50.35	67.0886	67.4	81.5981
	20	27	0	9	13	49	2.45	0	1	3	0	4	0.2	2	0	1	2	5	0.25	7	0	0	3	10	0.5		20	44.85	70.2978	28.1	56.1439	50.6	67.4217	67.9	82.2034
	21	9	29	33	8	79	3.95	1	0	4	3	8	0.4	0	7	0	0	7	0.35	0	0	10	0	10	0.5		21	48.8	76.489	28.5	56.9431	50.95	67.8881	68.4	82.8087
	22	6	43	0	111	160	8	1	0	85	92	178	8.9	57	1	68	11	137	6.85	1	1	2	0	4	0.2		22	56.8	89.0282	37.4	74.7253	57.8	77.0153	68.6	83.0508
	23	63	34	13	0	110	5.5	0	0	71	34	105	5.25	73	148	2	46	269	13.45	3	11	0	14	28	1.4		23	62.3	97.6489	42.65	85.2148	71.25	94.9367	70	84.7458
	24	17	0	13	0	30	1.5	21	123	4	0	148	7.4	34	0	13	29	76	3.8	14	24	182	32	252	12.6		24	63.8	100	50.05	100	75.05	100	82.6	100
		SUM					63.8	SUM					50.05	SUM					75.05	SUM					82.6

## Sheet: Fig2_Locomotor Activity(Male)
		Twenty-four hour distribution of mosquito flight activity measured by infrared beam breaks under LD cycle conditions at an hour resolution.																									Analysis of the accumulation of flight activity over 24 hours reveals differences in flight activity patterns in large-sized and small-sized Ae. aegypti mosquitoes.
	Hours elapsed (in Hrs)	Large UGAL Males( 4 Biological Repeats)																									Hours elapsed (in Hrs)	CUMULATIVE								total daily activity has occurred
		R1	R1	R1	R1	sum n=20	sum n=1	R2	R2	R2	R2	sum n=20	sum n=1	R3	R3	R3	R3	sum n=20	sum n=1	R4	R4	R4	R4	sum n=20	sum n=1			R1	%Acc R1	R2	%Acc R2	R3	%Acc R3	R4	%Acc R4	0.25
	0	0	2	2	0	4	0.2	0	0	0	0	0	0	0	0	0	0	0	0	0	0	0	0	0	0		0	0.2	0.28777	0	0	0	0	0	0	0.5
	1	3	0	4	0	7	0.35	0	2	5	5	12	0.6	1	0	0	0	1	0.05	0	2	14	0	16	0.8		1	0.55	0.791367	0.6	4.37956	0.05	0.0333778	0.8	1.12123	0.75
	2	5	43	13	1	62	3.1	18	3	5	16	42	2.1	11	4	0	0	15	0.75	0	15	20	1	36	1.8		2	3.65	5.2518	2.7	19.708	0.8	0.534045	2.6	3.64401	0.95
	3	14	0	6	34	54	2.7	7	14	3	0	24	1.2	0	8	0	57	65	3.25	0	37	5	0	42	2.1		3	6.35	9.13669	3.9	28.4672	4.05	2.7036	4.7	6.58725
	4	6	7	18	103	134	6.7	14	1	0	0	15	0.75	7	4	19	0	30	1.5	1	0	36	60	97	4.85		4	13.05	18.777	4.65	33.9416	5.55	3.70494	9.55	13.3847
	5	2	23	0	11	36	1.8	0	0	0	0	0	0	0	11	11	0	22	1.1	4	0	16	22	42	2.1		5	14.85	21.3669	4.65	33.9416	6.65	4.43925	11.65	16.328
	6	0	3	0	20	23	1.15	0	0	0	0	0	0	0	10	0	73	83	4.15	29	36	0	44	109	5.45		6	16	23.0216	4.65	33.9416	10.8	7.20961	17.1	23.9664
	7	3	0	25	18	46	2.3	0	0	0	0	0	0	0	0	19	6	25	1.25	1	0	28	9	38	1.9		7	18.3	26.3309	4.65	33.9416	12.05	8.04406	19	26.6293
	8	31	4	35	89	159	7.95	0	0	0	0	0	0	39	0	4	40	83	4.15	24	55	33	0	112	5.6		8	26.25	37.7698	4.65	33.9416	16.2	10.8144	24.6	34.4779
	9	0	22	1	0	23	1.15	7	0	7	0	14	0.7	0	42	8	6	56	2.8	7	0	0	99	106	5.3		9	27.4	39.4245	5.35	39.0511	19	12.6836	29.9	41.9061
	10	17	0	11	6	34	1.7	0	0	0	0	0	0	64	14	0	0	78	3.9	25	0	13	0	38	1.9		10	29.1	41.8705	5.35	39.0511	22.9	15.287	31.8	44.569			For cumulative Flight activity calculation
	11	0	26	2	58	86	4.3	0	0	0	10	10	0.5	10	9	0	119	138	6.9	28	0	0	113	141	7.05		11	33.4	48.0576	5.85	42.7007	29.8	19.8932	38.85	54.4499				large UGAL males	Small UGAL males
	12	0	0	0	2	2	0.1	9	0	0	0	9	0.45	25	51	0	2	78	3.9	11	0	41	2	54	2.7		12	33.5	48.2014	6.3	45.9854	33.7	22.4967	41.55	58.2341			R1	69.5	61.95
	13	0	0	3	2	5	0.25	1	0	0	0	1	0.05	5	60	280	89	434	21.7	0	19	2	0	21	1.05		13	33.75	48.5612	6.35	46.3504	55.4	36.9826	42.6	59.7057			R2	13.7	19.4
	14	8	12	18	5	43	2.15	0	1	0	2	3	0.15	13	11	117	0	141	7.05	0	7	0	1	8	0.4		14	35.9	51.6547	6.5	47.4453	62.45	41.6889	43	60.2663			R3	149.8	5.25
	15	0	7	15	0	22	1.1	3	0	3	0	6	0.3	37	34	1	0	72	3.6	0	0	14	5	19	0.95		15	37	53.2374	6.8	49.635	66.05	44.0921	43.95	61.5978			R4	71.35	3.1
	16	13	98	5	15	131	6.55	0	1	12	0	13	0.65	7	19	0	2	28	1.4	0	54	0	0	54	2.7		16	43.55	62.6619	7.45	54.3796	67.45	45.0267	46.65	65.3819
	17	10	5	3	21	39	1.95	0	0	1	9	10	0.5	0	4	2	2	8	0.4	0	2	0	0	2	0.1		17	45.5	65.4676	7.95	58.0292	67.85	45.2937	46.75	65.5221
	18	1	3	15	0	19	0.95	3	0	14	0	17	0.85	0	3	1	41	45	2.25	6	43	0	0	49	2.45		18	46.45	66.8345	8.8	64.2336	70.1	46.7957	49.2	68.9559
	19	0	17	21	0	38	1.9	0	0	6	2	8	0.4	135	72	321	216	744	37.2	0	11	30	0	41	2.05		19	48.35	69.5683	9.2	67.1533	107.3	71.6288	51.25	71.829
	20	13	0	8	5	26	1.3	0	0	0	17	17	0.85	56	38	0	55	149	7.45	3	3	33	0	39	1.95		20	49.65	71.4388	10.05	73.3577	114.75	76.6021	53.2	74.562
	21	5	10	83	127	225	11.25	0	0	2	11	13	0.65	28	44	8	0	80	4	10	3	0	0	13	0.65		21	60.9	87.6259	10.7	78.1022	118.75	79.2724	53.85	75.473
	22	48	6	3	0	57	2.85	0	0	1	0	1	0.05	85	25	223	1	334	16.7	0	27	39	165	231	11.55		22	63.75	91.7266	10.75	78.4672	135.45	90.4206	65.4	91.6608
	23	4	70	9	29	112	5.6	9	16	0	8	33	1.65	85	43	6	60	194	9.7	1	24	0	14	39	1.95		23	69.35	99.7842	12.4	90.5109	145.15	96.8959	67.35	94.3938
	24	3	0	0	0	3	0.15	0	16	4	6	26	1.3	3	46	14	30	93	4.65	34	35	9	2	80	4		24	69.5	100	13.7	100	149.8	100	71.35	100			Analysis of the accumulation of flight activity over 24 hours reveals differences in flight activity patterns in large-sized and small-sized Ae. aegypti mosquitoes.Light dark cycle at which each mosquito group reached 25%, 50%, 75%, and 100% accumulation of total flight activity
							69.5						13.7						149.8						71.35
	Hours Elapsed (in Hrs)	Small UGAL Males (4 biological repeats)																									Hours elapsed (in Hrs)	CUMULATIVE sum								total daily activity has occurred		For % Accumulation of Flight Activity
		R1	R1	R1	R1	sum n=20	sum n=1	R2	R2	R2	R2	sum n=20	sum n=1	R3	R3	R3	R3	sum n=20	sum n=1	R4	R4	R4	R4	sum n=20	sum n=1			R1	%Acc R1	R2	%Acc R2	R3	%Acc R3	R4	%Acc R4	0.25			Large UGAL males				Small UGAL males
	0	0	0	0	0	0	0	0	0	0	0	0	0	0	0	0	1	1	0.05	0	0	0	0	0	0		0	0	0	0	0	0.05	0.952381	0	0	0.5			time (in hrs)				Time (in hrs)
	1	20	0	10	0	30	1.5	6	3	54	2	65	3.25	0	0	0	0	0	0	4	6	6	5	21	1.05		1	1.5	2.42131	3.25	16.7526	0.05	0.952381	1.05	33.871	0.75			0.25	0.5	0.75	0.95		0.25	0.5	0.75	0.95
	2	44	0	21	0	65	3.25	0	0	0	0	0	0	0	0	0	0	0	0	0	0	0	0	0	0		2	4.75	7.66747	3.25	16.7526	0.05	0.952381	1.05	33.871	0.95		R1	7	14	21	23	R1	7	12	19	23
	3	5	13	32	1	51	2.55	0	0	0	0	0	0	0	3	0	0	3	0.15	0	0	0	0	0	0		3	7.3	11.7837	3.25	16.7526	0.2	3.80952	1.05	33.871			R2	3	16	21	24	R2	6	15	21	24
	4	9	23	22	0	54	2.7	2	16	0	4	22	1.1	0	0	0	0	0	0	0	0	0	0	0	0		4	10	16.1421	4.35	22.4227	0.2	3.80952	1.05	33.871			R3	13	19	20	23	R3	9	20	23	24
	5	24	0	0	0	24	1.2	0	7	0	0	7	0.35	0	0	0	0	0	0	0	0	0	0	0	0		5	11.2	18.0791	4.7	24.2268	0.2	3.80952	1.05	33.871			R4	7	11	21	24	R4	5	8	12	24
	6	5	0	25	0	30	1.5	1	25	4	6	36	1.8	2	0	0	0	2	0.1	1	0	1	0	2	0.1		6	12.7	20.5004	6.5	33.5052	0.3	5.71429	1.15	37.0968
	7	21	0	35	25	81	4.05	0	0	1	0	1	0.05	3	0	0	0	3	0.15	0	0	3	0	3	0.15		7	16.75	27.0379	6.55	33.7629	0.45	8.57143	1.3	41.9355
	8	39	2	13	0	54	2.7	0	0	0	11	11	0.55	0	2	2	0	4	0.2	0	5	4	0	9	0.45		8	19.45	31.3963	7.1	36.5979	0.65	12.381	1.75	56.4516
	9	11	16	24	19	70	3.5	0	0	0	0	0	0	15	0	0	9	24	1.2	0	4	4	0	8	0.4		9	22.95	37.046	7.1	36.5979	1.85	35.2381	2.15	69.3548
	10	22	1	22	0	45	2.25	5	0	0	5	10	0.5	0	0	0	0	0	0	0	0	0	0	0	0		10	25.2	40.678	7.6	39.1753	1.85	35.2381	2.15	69.3548
	11	7	0	21	2	30	1.5	0	0	0	0	0	0	4	0	0	0	4	0.2	0	2	0	0	2	0.1		11	26.7	43.0993	7.6	39.1753	2.05	39.0476	2.25	72.5806
	12	31	24	32	2	89	4.45	0	0	8	0	8	0.4	1	0	0	0	1	0.05	2	0	0	0	2	0.1		12	31.15	50.2825	8	41.2371	2.1	40	2.35	75.8065
	13	53	2	10	0	65	3.25	0	0	15	1	16	0.8	3	4	0	0	7	0.35	0	0	0	0	0	0		13	34.4	55.5287	8.8	45.3608	2.45	46.6667	2.35	75.8065
	14	1	0	13	2	16	0.8	0	0	0	3	3	0.15	0	0	0	0	0	0	0	0	2	0	2	0.1		14	35.2	56.82	8.95	46.134	2.45	46.6667	2.45	79.0323
	15	3	16	51	0	70	3.5	0	35	3	15	53	2.65	0	0	0	0	0	0	0	0	0	0	0	0		15	38.7	62.4697	11.6	59.7938	2.45	46.6667	2.45	79.0323
	16	41	0	16	6	63	3.15	0	0	0	0	0	0	0	0	1	0	1	0.05	0	0	0	0	0	0		16	41.85	67.5545	11.6	59.7938	2.5	47.619	2.45	79.0323
	17	15	5	23	4	47	2.35	6	0	0	4	10	0.5	0	0	0	0	0	0	0	0	0	0	0	0		17	44.2	71.3479	12.1	62.3711	2.5	47.619	2.45	79.0323
	18	15	1	6	4	26	1.3	1	0	0	5	6	0.3	0	0	0	0	0	0	0	0	0	1	1	0.05		18	45.5	73.4463	12.4	63.9175	2.5	47.619	2.5	80.6452
	19	5	9	11	16	41	2.05	0	0	8	0	8	0.4	0	0	0	1	1	0.05	0	0	0	0	0	0		19	47.55	76.7554	12.8	65.9794	2.55	48.5714	2.5	80.6452
	20	29	1	62	7	99	4.95	17	1	0	0	18	0.9	7	0	0	0	7	0.35	0	0	0	0	0	0		20	52.5	84.7458	13.7	70.6186	2.9	55.2381	2.5	80.6452
	21	18	0	1	12	31	1.55	0	0	11	0	11	0.55	0	0	2	0	2	0.1	5	0	0	0	5	0.25		21	54.05	87.2478	14.25	73.4536	3	57.1429	2.75	88.7097
	22	16	0	22	15	53	2.65	0	35	0	0	35	1.75	0	0	0	0	0	0	0	0	0	1	1	0.05		22	56.7	91.5254	16	82.4742	3	57.1429	2.8	90.3226
	23	18	12	50	20	100	5	0	0	18	4	22	1.1	16	1	7	4	28	1.4	0	0	0	1	1	0.05		23	61.7	99.5964	17.1	88.1443	4.4	83.8095	2.85	91.9355
	24	0	0	5	0	5	0.25	17	1	14	14	46	2.3	12	2	0	3	17	0.85	0	1	3	1	5	0.25		24	61.95	100	19.4	100	5.25	100	3.1	100
							61.95						19.4						5.25						3.1

## Sheet: Fig3_Feeding Assay
	The raw data file for Figure 3 shows the number of engorged females per day post-blood meals. A total of four replicates were done, where N=25 female mosquitoes.
			Engorment per female				Mean		Short Description		Here, R1, R2, R3 & R4 represent the four replicates. The supplementary video was analyzed for multiple feedings, and the number of engorged females per day was recorded for two weeks. Large female mosquitoes were denoted as' Large#' and small female mosquitoes were denoted as 'Small#'.
	Day	Treaments	R1	R2	R3	R4
	1	Large 1	0.833333	0.566667	0.666667	0.566667	0.658333
	1	Small 1	0.347826	0.3	0.56	0.04	0.311957
	2	Large 2	0.0333333	0.233333	0	0.0384615	0.0762821
	2	Small 2	0.0909091	0.444444	0.24	0.12	0.223838
	3	Large 3	0.1	0.0333333	0	0.192308	0.0814103
	3	Small 3	0.55	0.117647	0.08	0.12	0.216912
	4	Large 4	0.0666667	0.133333	0.0357143	0	0.0589286
	4	Small 4	0.1	0.266667	0.0416667	0.16	0.142083
	5	Large 5	0.533333	0.566667	0	0	0.275
	5	Small 5	0.1	0.133333	0.208333	0.12	0.140417
	6	Large 6	0.0666667	0.0666667	0.607143	0.56	0.325119
	6	Small 6	0.1	0.0666667	0.291667	0.08	0.134583
	7	Large 7	0.233333	0.0666667	0.142857	0.32	0.190714
	7	Small 7	0.3	0.266667	0.416667	0.16	0.285833
	8	Large 8	0.233333	0.133333	0.0714286	0.16	0.149524
	8	Small 8	0.3	0	0.166667	0.24	0.176667
	9	Large 9	0.366667	0.4	0.142857	0.28	0.297381
	9	Small 9	0.35	0	0.166667	0.24	0.189167
	10	Large 10	0.133333	0.266667	0.178571	0.04	0.154643
	10	Small 10	0.15	0.133333	0.291667	0.28	0.21375
	11	Large 11	0.166667	0.0666667	0.464286	0.2	0.224405
	11	Small 11	0.3	0.2	0.416667	0.04	0.239167
	12	Large 12	0.133333	0.333333	0.107143	0.24	0.203452
	12	Small 12	0.2	0.2	0.5	0.12	0.255
	13	Large 13	0.0666667	0.0666667	0.142857	0.32	0.149048
	13	Small 13	0.15	0.266667	0.208333	0.12	0.18625
	14	Large 14	0.0666667	0.0333333	0.25	0.24	0.1475
	14	Small 14	0.05	0.266667	0.25	0.16	0.181667
	Cummulative Engorments per Female - Small Female Mosquitos															Mean
	Day	1	2	3	4	5	6	7	8	9	10	11	12	13	14
	Cage 1	0.347826	0.438735	0.988735	1.08874	1.18874	1.28874	1.58874	1.88874	2.23874	2.38874	2.68874	2.88874	3.03874	3.08874	1.79653
	Cage 2	0.3	0.744444	0.862092	1.12876	1.26209	1.32876	1.59542	1.59542	1.59542	1.72876	1.92876	2.12876	2.39542	2.66209	1.5183
	Cage 3	0.56	0.8	0.88	0.921667	1.13	1.42167	1.83833	2.005	2.17167	2.46333	2.88	3.38	3.58833	3.83833	1.99131
	Cage4	0.04	0.16	0.28	0.44	0.56	0.64	0.8	1.04	1.28	1.56	1.6	1.72	1.84	2	0.997143
	Cummulative Engorments per Female - Large Female Mosquitos															Mean
	Day	1	2	3	4	5	6	7	8	9	10	11	12	13	14
	Cage 1	0.833333	0.866667	0.966667	1.03333	1.56667	1.63333	1.86667	2.1	2.46667	2.6	2.76667	2.9	2.96667	3.03333	1.97143
	Cage 2	0.566667	0.8	0.833333	0.966667	1.53333	1.6	1.66667	1.8	2.2	2.46667	2.53333	2.86667	2.93333	2.96667	1.8381
	Cage 3	0.666667	0.666667	0.666667	0.702381	0.702381	1.30952	1.45238	1.52381	1.66667	1.84524	2.30952	2.41667	2.55952	2.80952	1.52126
	Cage4	0.566667	0.605128	0.797436	0.797436	0.797436	1.35744	1.67744	1.83744	2.11744	2.15744	2.35744	2.59744	2.91744	3.15744	1.69579

## Sheet: Fig4_Insecticide Resistant
	Short Description	Bottle assay was done using permethrin resistant Ae. aegypti PUERTO RICO strain and permethrin susceptible Ae. aegypti UGAL strain. Both large and small female mosquitoes from each strain were used. There were four control groups (Denoted with the letter C, such as, Small UGAL-C) and four treatment group (Denoted with the letter P, such as, Small UGAL-P) each with four replicates (R1, R2, R3 & R4…
		This raw data file for Figure 4 shows the number of dead mosquitoes after the bottle assay.
																		Mortality( in %)
		Time elapsed (in minutes)																Time elapsed (in minutes)
Repeats	Groups	0	5	10	15	20	25	30	35	40	45	50	Total			Repeats	Groups	0	5	10	15	20	25	30	35	40	45	50
R1	Small UGAL-C	0	0	0	0	0	0	0	0	0	0	0	12			R1	Small UGAL-C	0	0	0	0	0	0	0	0	0	0	0
R2	Small UGAL-C	0	0	0	0	0	0	0	0	0	0	0	11			R2	Small UGAL-C	0	0	0	0	0	0	0	0	0	0	0
R3	Small UGAL-C	0	0	0	0	0	0	0	0	0	0	0	14			R3	Small UGAL-C	0	0	0	0	0	0	0	0	0	0	0
R4	Small UGAL-C	0	0	0	0	0	0	0	0	0	0	0	10			R4	Small UGAL-C	0	0	0	0	0	0	0	0	0	0	0
R1	Small UGAL-P	0	8	11	11	11	11	11	11	11	11	11	11			R1	Small UGAL-P	0	72.7273	100	100	100	100	100	100	100	100	100
R2	Small UGAL-P	0	9	13	13	13	13	13	13	13	13	13	13			R2	Small UGAL-P	0	69.2308	100	100	100	100	100	100	100	100	100
R3	Small UGAL-P	0	9	11	11	11	11	11	11	11	11	11	11			R3	Small UGAL-P	0	81.8182	100	100	100	100	100	100	100	100	100
R4	Small UGAL-P	0	9	11	12	12	12	12	12	12	12	12	12			R4	Small UGAL-P	0	75	91.6667	100	100	100	100	100	100	100	100
R1	Large UGAL-C	0	0	0	0	0	0	0	0	0	0	0	15			R1	Large UGAL-C	0	0	0	0	0	0	0	0	0	0	0
R2	Large UGAL-C	0	0	0	0	0	0	0	0	0	0	0	10			R2	Large UGAL-C	0	0	0	0	0	0	0	0	0	0	0
R3	Large UGAL-C	0	0	0	0	0	0	0	0	0	0	0	11			R3	Large UGAL-C	0	0	0	0	0	0	0	0	0	0	0
R4	Large UGAL-C	0	0	0	0	0	0	0	0	0	0	0	12			R4	Large UGAL-C	0	0	0	0	0	0	0	0	0	0	0
R1	Large UGAL-P	0	14	16	16	16	16	16	16	16	16	16	16			R1	Large UGAL-P	0	87.5	100	100	100	100	100	100	100	100	100
R2	Large UGAL-P	0	15	17	17	17	17	17	17	17	17	17	17			R2	Large UGAL-P	0	88.2353	100	100	100	100	100	100	100	100	100
R3	Large UGAL-P	0	14	17	17	17	17	17	17	17	17	17	17			R3	Large UGAL-P	0	82.3529	100	100	100	100	100	100	100	100	100
R4	Large UGAL-P	0	13	15	15	15	15	15	15	15	15	15	15			R4	Large UGAL-P	0	86.6667	100	100	100	100	100	100	100	100	100
R1	Small PUERTO RICO-C	0	0	0	0	0	0	0	0	0	0	0	13			R1	Small PUERTO RICO-C	0	0	0	0	0	0	0	0	0	0	0
R2	Small PUERTO RICO-C	0	0	0	0	0	0	0	0	0	0	0	13			R2	Small PUERTO RICO-C	0	0	0	0	0	0	0	0	0	0	0
R3	Small PUERTO RICO-C	0	0	0	0	0	0	0	0	0	0	0	13			R3	Small PUERTO RICO-C	0	0	0	0	0	0	0	0	0	0	0
R4	Small PUERTO RICO-C	0	0	0	0	0	0	0	0	0	0	0	13			R4	Small PUERTO RICO-C	0	0	0	0	0	0	0	0	0	0	0
R1	Small PUERTO RICO-P	0	0	1	1	1	4	9	11	12	13	13	13			R1	Small PUERTO RICO-P	0	0	7.69231	7.69231	7.69231	30.7692	69.2308	84.6154	92.3077	100	100
R2	Small PUERTO RICO-P	0	0	0	0	3	7	9	11	11	11	12	12			R2	Small PUERTO RICO-P	0	0	0	0	25	58.3333	75	91.6667	91.6667	91.6667	100
R3	Small PUERTO RICO-P	0	0	0	0	3	6	10	11	12	12	12	12			R3	Small PUERTO RICO-P	0	0	0	0	25	50	83.3333	91.6667	100	100	100
R4	Small PUERTO RICO-P	0	0	0	0	2	8	11	12	13	13	13	13			R4	Small PUERTO RICO-P	0	0	0	0	15.3846	61.5385	84.6154	92.3077	100	100	100
R1	Large PUERTO RICO-C	0	0	0	0	0	0	0	0	0	0	0	15			R1	Large PUERTO RICO-C	0	0	0	0	0	0	0	0	0	0	0
R2	Large PUERTO RICO-C	0	0	0	0	0	0	0	0	0	0	0	15			R2	Large PUERTO RICO-C	0	0	0	0	0	0	0	0	0	0	0
R3	Large PUERTO RICO-C	0	0	0	0	0	0	0	0	0	0	0	15			R3	Large PUERTO RICO-C	0	0	0	0	0	0	0	0	0	0	0
R4	Large PUERTO RICO-C	0	0	0	0	0	0	0	0	0	0	0	15			R4	Large PUERTO RICO-C	0	0	0	0	0	0	0	0	0	0	0
R1	Large PUERTO RICO-P	0	0	0	0	9	11	12	13	13	14	14	14			R1	Large PUERTO RICO-P	0	0	0	0	64.2857	78.5714	85.7143	92.8571	92.8571	100	100
R2	Large PUERTO RICO-P	0	0	0	0	9	11	11	11	13	14	14	14			R2	Large PUERTO RICO-P	0	0	0	0	64.2857	78.5714	78.5714	78.5714	92.8571	100	100
R3	Large PUERTO RICO-P	0	0	0	0	16	18	18	18	20	20	20	20			R3	Large PUERTO RICO-P	0	0	0	0	80	90	90	90	100	100	100
R4	Large PUERTO RICO-P	0	0	0	0	10	12	13	15	15	16	16	16			R4	Large PUERTO RICO-P	0	0	0	0	62.5	75	81.25	93.75	93.75	100	100
																															Treatment Groups
																		Mean mortality (%)												Mortality Time(min)	Small UGAL-C	Small UGAL-P	Large UGAL-C	Large UGAL-P	Small PUERTO RICO-C	Small PUERTO RICO-P	Large PUERTO RICO-C	Large PUERTO RICO-P
																	Groups	0	5	10	15	20	25	30	35	40	45	50		0	0	0	0	0	0	0	0	0
																	Small UGAL-C	0	0	0	0	0	0	0	0	0	0	0		5	0	74.69	0	86.19	0	0	0	0
																	Small UGAL-P	0	74.6941	97.9167	100	100	100	100	100	100	100	100		10	0	97.92	0	100	0	1.92	0	0
																	Large UGAL-C	0	0	0	0	0	0	0	0	0	0	0		15	0	100	0	100	0	1.92	0	0
																	Large UGAL-P	0	86.1887	100	100	100	100	100	100	100	100	100		20	0	100	0	100	0	18.27	0	67.77
																	Small PUERTO RICO-C	0	0	0	0	0	0	0	0	0	0	0		25	0	100	0	100	0	50.16	0	80.54
																	Small PUERTO RICO-P	0	0	1.92308	1.92308	18.2692	50.1603	78.0449	90.0641	95.9936	97.9167	100		30	0	100	0	100	0	78.05	0	83.88
																	Large PUERTO RICO-C	0	0	0	0	0	0	0	0	0	0	0		35	0	100	0	100	0	90.07	0	88.8
																	Large PUERTO RICO-P	0	0	0	0	67.7679	80.5357	83.8839	88.7946	94.8661	100	100		40	0	100	0	100	0	95.99	0	94.87
																														45	0	100	0	100	0	97.92	0	100
																														50	0	100	0	100	0	100	0	100
